# Supplementary material for: Proteo-metabolomics reveals compensation between ischemic and non-injured contralateral kidneys after reperfusion
Source: Sci Rep. 2018 Jun 4;8:8539. doi: 10.1038/s41598-018-26804-8 (PMC5986744; doi:10.1038/s41598-018-26804-8)
Supplement: Supplementary file 2 — Tables S1-4, figures S1, S2, S3 [file 41598_2018_26804_MOESM2_ESM.xlsx]

## Sheet: Table S1
Table S1. Differentially expressed proteins between 4h-IRI, 4h-C, and HC kidneys
Accession	Gene name	Description	Peptides	Score	Anova (p) (4h-IRI/-C vs HC)	HC	4h-C	4h-IRI	Ratio 4h-IRI/HC	Ratio 4h-C/HC	Ratio 4h-IRI/4h-C
13 proteins upregulated in 4h intervention kidneys as compared to controls
F1M983	Cfh	Protein Cfh	21 (19)	803.59	3.16e-05	584000	2790000	3840000	6.57534	4.7774	1.37634
P01015	Agt	Angiotensinogen	9 (9)	556.23	0.0012	1730000	6800000	10400000	6.01156	3.93064	1.52941
F1M7F8	C7	Oxidation resistance protein 1 (Fragment)	10 (8)	327.79	0.000295	476000	1390000	1640000	3.44538	2.92017	1.17986
P02600-2	Myl1	Isoform MLC3 of Myosin light chain 1/3, skeletal muscle isoform	4 (1)	244.59	0.000123	15200	33100	33400	2.19737	2.17763	1.00906
Q3MIE0	Echdc3	Enoyl-CoA hydratase domain-containing protein 3, mitochondrial	5 (5)	171.08	0.000565	908000	2050000	2140000	2.35683	2.25771	1.0439
P06762	Hmox1	Heme oxygenase 1	3 (3)	168.01	0.00037	18000	44300	39900	2.21667	2.46111	0.900677
D3ZM57	Golim4	Golgi integral membrane protein 4	3 (1)	126.75	0.00197	0	677.42	14800	Infinity	Infinity	21.8476
G3V6K6	Egfr	Epidermal growth factor receptor, isoform CRA_b	2 (1)	95.26	0.00128	1897.02	77100	91900	48.4444	40.6427	1.19196
Q63768-2	Crk	Isoform Crk-I of Adapter molecule crk	2 (2)	83.37	0.03	244000	407000	496000	2.03279	1.66803	1.21867
F1LNI0	Gpd2	Glycerol-3-phosphate dehydrogenase	2 (2)	76.93	0.0063	90100	157000	337000	3.74029	1.74251	2.1465
F1LTU5	LOC100910531	Protein LOC100910531	2 (1)	74.23	0.000402	923000	2310000	3000000	3.25027	2.50271	1.2987
O70597	Pex11a	Peroxisomal membrane protein 11A	2 (2)	63.43	0.02	48200	117000	125000	2.59336	2.42739	1.06838
Q6AYT7	Abhd12	Monoacylglycerol lipase ABHD12	2 (2)	47.64	4.22e-05	120000	304000	395000	3.29167	2.53333	1.29934
Q5XFV4	Fabp4*	Fabp4 protein	7 (3)	225.26	0.87*	577958	742952	1.99363e+06	3.44944	1.28548	2.68339
42 proteins downregulated in 4h intervention kidneys as compare to controls
F1LTJ5	Hspg2	Protein Hspg2	25 (17)	1493.44	0.000213	2660000	1150000	1090000	0.409774	0.432331	0.947826
D3Z9F8	Col12a1	Collagen alpha-1(XII) chain	13 (2)	521.35	1.54e-06	118000	54800	35700	0.302542	0.464407	0.65146
D4ABT8	Hnrnpul2	Protein Hnrnpul2	9 (9)	489.83	0.00836	9240000	3310000	3030000	0.327922	0.358225	0.915408
Q6P6T4-2	Eml2	Isoform 2 of Echinoderm microtubule-associated protein-like 2	9 (7)	350.52	1.17e-06	5770000	1190000	1150000	0.199307	0.206239	0.966387
D4AE06	Fkbp15	Peptidyl-prolyl cis-trans isomerase (Fragment)	8 (5)	305.72	4.63e-06	880000	342000	382000	0.434091	0.388636	1.11696
F1LNH3	Col6a2	Procollagen, type VI, alpha 2, isoform CRA_a	5 (5)	286.36	7.87e-07	1210000	278000	263000	0.217355	0.229752	0.946043
Q6P6Q2	Krt5	Keratin, type II cytoskeletal 5	6 (1)	267.52	0.000395	60300	502.12	1002.11	0.0166187	0.00832703	1.99576
Q62952-2	Dpysl3	Isoform 2 of Dihydropyrimidinase-related protein 3	5 (2)	259.49	4.34e-05	298000	139000	88800	0.297987	0.466443	0.638849
Q3B7V5	Rab2b	Protein Rab2b	6 (1)	253.97	4e-05	36000	12700	12500	0.347222	0.352778	0.984252
G3V6A8	Golgb1	Golgi autoantigen, golgin subfamily b, macrogolgin 1, isoform CRA_c	8 (3)	244.76	2.45e-05	57500	29400	25300	0.44	0.511304	0.860544
Q9JK64	Abcb1a	Multidrug resistance protein 1a	6 (1)	244.48	0.00228	104000	38100	43600	0.419231	0.366346	1.14436
Q5RK30	Sbds	Ribosome maturation protein SBDS	3 (2)	174.82	0.000256	166000	61200	56500	0.340361	0.368675	0.923203
P04550	Ptms	Parathymosin	3 (2)	152.1	1.94e-05	764000	79100	89800	0.117539	0.103534	1.13527
D4A5I5	4 SV	Uncharacterized protein	3 (1)	151.67	0.000131	1560000	709000	774000	0.496154	0.454487	1.09168
B0BN18	Pfdn2	Prefoldin subunit 2	3 (1)	146.34	4.9e-05	87000	13900	22700	0.26092	0.15977	1.63309
F1M951	Ptpn23	Tyrosine-protein phosphatase non-receptor type 23	2 (1)	131.89	8.68e-05	43700	2530.48	3775.05	0.0863856	0.0579057	1.49183
Q66H45	Ttc36	Tetratricopeptide repeat protein 36	4 (4)	128.12	4.42e-07	691000	282000	248000	0.3589	0.408104	0.879433
Q02356	Ampd2	AMP deaminase 2	3 (2)	127	0.00156	1690000	567000	546000	0.323077	0.335503	0.962963
Q4FZT2	Ppme1	Protein phosphatase methylesterase 1	3 (1)	125.74	0.00214	417000	240000	196000	0.470024	0.57554	0.816667
M0RBK9	Pnkd	Protein Pnkd	2 (1)	123.05	0.00184	171000	67700	63000	0.368421	0.395906	0.930576
M0R875	LOC100366044	Protein LOC100366044 (Fragment)	3 (1)	122.13	1.51e-05	1010000	474000	450000	0.445545	0.469307	0.949367
Q5HZE2	Tmem120a	Transmembrane protein 120A	3 (3)	110.76	0.00423	1520000	505000	572000	0.376316	0.332237	1.13267
P05765	Rps21	40S ribosomal protein S21	2 (2)	110.4	0.02	1040000	551000	514000	0.494231	0.529808	0.932849
P33124-2	Acsl6	Isoform 2 of Long-chain-fatty-acid--CoA ligase 6	3 (1)	109.38	6.26e-05	1180000	226000	265000	0.224576	0.191525	1.17257
Q7TMZ5	Arl6ip1	ADP-ribosylation factor-like 6 interacting protein 1	2 (2)	97.8	2.22e-06	5190000	1450000	1350000	0.260116	0.279383	0.931034
M0R601	LOC100361879	Protein LOC100361879	2 (2)	93.26	0.000553	3980000	2040000	1590000	0.399497	0.512563	0.779412
O08836	Igbp1	Immunoglobulin-binding protein 1	3 (2)	92.43	0.01	28600	14200	7152.92	0.250102	0.496503	0.503727
Q4KLI7	Sf3a3	Protein Sf3a3	2 (2)	92.1	8.41e-05	636000	2908.37	3325.72	0.00522912	0.00457291	1.1435
D4AAV9	Tspan9	Tetraspanin	2 (2)	74.44	0.00163	129000	62300	69600	0.539535	0.482946	1.11717
Q6AXT8	Sf3a2	Splicing factor 3A subunit 2	2 (2)	72.48	0.000198	29400	5146.79	4049.68	0.137744	0.175061	0.786836
D3ZFD0	Myo18a	Uncharacterized protein	2 (1)	70.22	0.28	137000	56700	54700	0.39927	0.413869	0.964727
Q5BK18	Narfl	Cytosolic Fe-S cluster assembly factor NARFL	2 (1)	70.13	3.71e-06	89900	10100	2791.57	0.0310519	0.112347	0.276393
O88339	Epn1	Epsin-1	2 (2)	68.92	0.04	460000	243000	214000	0.465217	0.528261	0.880658
D4A4H3	Vps13c	Protein Vps13c	2 (1)	67.23	0.00327	469000	334000	195000	0.415778	0.712154	0.583832
B1WBR1	Gorasp1	Golgi reassembly-stacking protein 1	2 (2)	65.83	0.00332	146000	83600	65000	0.445205	0.572603	0.777512
F1LN53	Insr	Tyrosine-protein kinase receptor	2 (1)	65.1	0.00583	9204.94	35.34	118.86	0.0129126	0.00383924	3.36333
O54697	Naaladl1	N-acetylated-alpha-linked acidic dipeptidase-like protein	2 (1)	61.82	3.8e-06	260000	15300	35400	0.136154	0.0588462	2.31373
Q9QY44	Abcd2	ATP-binding cassette sub-family D member 2	2 (1)	61.16	0.01	694000	201000	218000	0.314121	0.289625	1.08458
M0RE13	Tmc8	Transmembrane channel-like protein	2 (1)	59.33	0.00396	66900	0	62.53	0.000934679	0	4h-C only
E9PSJ4	Spag9	Protein Spag9	2 (1)	56.91	0.14	98200	3301.81	5602.26	0.0570495	0.0336233	1.69672
F1LMX1	Bin1	Myc box-dependent-interacting protein 1	2 (2)	56.22	3.62e-06	36100	1519.46	1800.7	0.0498809	0.0420903	1.18509
Q5U2Y1-2	Gtf2i	Isoform 2 of General transcription factor II-I	2 (1)	42.19	0.03	97600	90700	46900	0.480533	0.929303	0.517089
Number of peptides in brackets represents unique identified peptides
4h-IRI: ischaemia injured kidneys; 4h-C: endogenous controls; HC: healthy controls
IRI-4h n=5; 4h-C n=5; HC n=4
*Fabp4 protein showed increased expression in 4h IRI as compared to HC, but did not reach statistical significance in this experiment. However, a statistically significant difference were observed in an independent MS experiment (data not shown) and subsequently validated by western blot (Figure 5).

## Sheet: Table S2
Table S2. Total of 363 differentially expressed proteins between 24h-IRI, 24h-C, and HC kidneys
Accession	Gene name	Description	Peptides	Score	Anova (p) (24h-IRI/2hh-C vs HC)	HC	4h-C	4h-IRI	24h-C	24h-IRI	Ratio 24h-IRI/HC	Ratio 24hC/HC	Ratio 24h-IRI/24h-C
140 proteins downregulated in 24h-IRI kidneys compared to the other groups
P02761	Major urinary protein	Major urinary protein	33 (6)	3432.24	0.000531	55200000	65300000	70900000	61200000	29000000	0.525362	1.1087	0.473856
Q66HT1	Aldob	Fructose-bisphosphate aldolase	34 (31)	3167.7	2.16e-05	522000000	530000000	521000000	635000000	268000000	0.51341	1.21648	0.422047
P07379	Pck1	Phosphoenolpyruvate carboxykinase, cytosolic [GTP]	37 (33)	2846.58	6.79e-07	47700000	40900000	42300000	91100000	14600000	0.30608	1.90985	0.160263
P09034	Ass1	Argininosuccinate synthase	32 (27)	2750.6	0.00037	146000000	163000000	165000000	182000000	77900000	0.533562	1.24658	0.428022
B5DFA0	Vil1	Protein Vil1	33 (31)	2223.77	2.56e-05	37300000	34400000	34500000	36500000	17800000	0.477212	0.978552	0.487671
P51635	Akr1a1	Alcohol dehydrogenase [NADP(+)]	23 (21)	2112.14	0.000306	221000000	189000000	198000000	227000000	109000000	0.493213	1.02715	0.480176
Q9JJH9	Mup4	Alpha-2u globulin	17 (1)	1596.53	0.000645	243000	75300	94000	1550000	45600	0.187654	6.3786	0.0294194
Q9JJI3	LOC259244	Alpha-2u globulin	21 (4)	1527.44	0.000212	965000	953000	1040000	2430000	183000	0.189637	2.51813	0.0753086
A3E0T0	Epb41l3	Erythrocyte protein band 4.1-like 3	23 (2)	1498.38	0.000716	6680000	6220000	6260000	7440000	3330000	0.498503	1.11377	0.447581
Q9WUW8	Sult1c2	Sulfotransferase 1C2	20 (6)	1488.26	1.21e-05	56000000	51200000	49600000	49500000	24000000	0.428571	0.883929	0.484848
G3V874	Epb41l3	Erythrocyte protein band 4.1-like 3, isoform CRA_b	22 (1)	1331.7	0.000716	4440000	4130000	4160000	4940000	2210000	0.497748	1.11261	0.447368
Z4YND9	Asl	Argininosuccinate lyase	19 (14)	1253.94	0.00342	17700000	18800000	16800000	21400000	10200000	0.576271	1.20904	0.476636
Q811X6	Cryl1	Lambda-crystallin homolog	17 (15)	1176.67	6.44e-05	51200000	51200000	49800000	55000000	24900000	0.486328	1.07422	0.452727
Q5M7T9	Thnsl2	Threonine synthase-like 2	22 (19)	1146.99	2.75e-05	24500000	23500000	23000000	24100000	11500000	0.469388	0.983673	0.477178
Q3MHS3	Akr1c1	Aldo-keto reductase family 1, member C1 (Dihydrodiol dehydrogenase 1 20-alpha (3-alpha)-hydroxysteroid dehydrogenase)	18 (14)	1085.87	0.00183	14900000	9850000	9430000	15200000	6540000	0.438926	1.02013	0.430263
B0BN46	Grhpr	Grhpr protein	13 (12)	1057.72	2.77e-05	28300000	33400000	31300000	32200000	15800000	0.558304	1.13781	0.490683
P27867	Sord	Sorbitol dehydrogenase	15 (8)	1053.86	0.00342	32000000	33500000	27100000	35900000	17700000	0.553125	1.12187	0.493036
Q6AYS3	Ctsa	Protective protein for beta-galactosidase	14 (14)	1051.42	0.00114	104000000	95700000	89200000	96500000	47900000	0.460577	0.927885	0.496373
Q02974	Khk	Ketohexokinase	14 (13)	1031.34	8.43e-06	41500000	43700000	42400000	38600000	18300000	0.440964	0.93012	0.474093
P97532	Mpst	3-mercaptopyruvate sulfurtransferase	14 (11)	1019.25	9.83e-05	33700000	29400000	30300000	34600000	16300000	0.48368	1.02671	0.471098
P06757	Adh1	Alcohol dehydrogenase 1	10 (8)	885.12	0.000677	20900000	22500000	21400000	37300000	13400000	0.641148	1.78469	0.359249
E9PSV5	Psat1	Phosphoserine aminotransferase	15 (14)	831.59	0.00101	11100000	10900000	10400000	12400000	5630000	0.507207	1.11712	0.454032
P02696	Rbp1	Retinol-binding protein 1	11 (10)	748.77	0.00152	7000000	5070000	4240000	7360000	3460000	0.494286	1.05143	0.470109
O88797-2	Dab2	Isoform p59 of Disabled homolog 2	12 (12)	721.08	0.00106	16500000	15200000	14000000	15700000	7800000	0.472727	0.951515	0.496815
Q5PPG2	Lgmn	Legumain	11 (11)	661.84	0.06	55600000	59200000	51300000	58300000	28800000	0.517986	1.04856	0.493997
P04916	Rbp4	Retinol-binding protein 4	7 (6)	626.63	0.02	14700000	20400000	21300000	32200000	14800000	1.0068	2.19048	0.459627
Q6IN37	Gm2a	GM2 ganglioside activator	9 (8)	621.97	5.12e-05	85100000	105000000	105000000	222000000	39500000	0.46416	2.6087	0.177928
Q7TP52	Cmbl	Carboxymethylenebutenolidase homolog	8 (8)	602.47	0.000136	12900000	10900000	10300000	12400000	4990000	0.386822	0.96124	0.402419
P00786	Ctsh	Pro-cathepsin H	8 (7)	587.66	8.31e-07	27500000	35200000	37700000	29200000	10900000	0.396364	1.06182	0.373288
Q499N5	Acsf2	Acyl-CoA synthetase family member 2, mitochondrial	11 (11)	564.1	0.000184	6060000	5220000	4660000	5430000	1630000	0.268977	0.89604	0.300184
P52759	Hrsp12	Ribonuclease UK114	8 (7)	537.32	5.14e-05	64400000	71700000	67900000	59800000	25200000	0.391304	0.928571	0.421405
M0R5H9	Uncharacterized protein	Uncharacterized protein	9 (9)	512.6	0.0024	5650000	4680000	4390000	5270000	2180000	0.385841	0.932743	0.413662
Q8R5M5	Acmsd	2-amino-3-carboxymuconate-6-semialdehyde decarboxylase	9 (9)	508.25	1.7e-05	6450000	6910000	6810000	5750000	2410000	0.373643	0.891473	0.41913
M0RC77	Afmid	Kynurenine formamidase	9 (7)	507.74	0.000256	4980000	5060000	5020000	5130000	2250000	0.451807	1.03012	0.438596
Q5U2Q3	Ester hydrolase C11orf54 homolog	Ester hydrolase C11orf54 homolog	7 (7)	499.65	0.000395	14300000	13900000	14000000	15900000	6970000	0.487413	1.11189	0.438365
D4A3V5	Cgnl1	Protein Cgnl1	15 (9)	495.55	0.000294	875000	826000	694000	1370000	438000	0.500571	1.56571	0.319708
G3V9Z4	Aspdh	Putative L-aspartate dehydrogenase	7 (6)	471.06	3.71e-05	3070000	3360000	2800000	2930000	1280000	0.416938	0.954397	0.43686
Q5U211	Snx3	Sorting nexin-3	9 (7)	444.37	0.000212	3590000	3120000	2780000	4410000	2020000	0.562674	1.22841	0.45805
P09811	Pygl	Glycogen phosphorylase, liver form	13 (9)	436.6	0.00973	472000	434000	426000	577000	266000	0.563559	1.22246	0.461005
D4A9W3	RGD1311756	Protein RGD1311756	8 (7)	430.68	5.66e-06	4600000	4370000	4100000	4630000	2190000	0.476087	1.00652	0.473002
A0A096MJR3	Uncharacterized protein (Fragment)	Uncharacterized protein (Fragment)	6 (1)	427.79	0.00021	1050000	769000	824000	4230000	201000	0.191429	4.02857	0.0475177
D4AEG7	Tbc1d13	Protein Tbc1d13 (Fragment)	10 (9)	417.27	0.00099	1590000	1410000	1290000	1540000	708000	0.445283	0.968553	0.45974
O55004	Rnase4	Ribonuclease 4	7 (6)	403.85	0.00027	5470000	5530000	4080000	9360000	2740000	0.500914	1.71115	0.292735
D3ZUX7	Acsf3	Protein Acsf3	7 (6)	401.74	6.56e-06	1150000	1010000	839000	944000	405000	0.352174	0.82087	0.429025
Q9QXN4	Miox	Inositol oxygenase	6 (6)	393.78	1.17e-08	11100000	10200000	10000000	10600000	3940000	0.354955	0.954955	0.371698
P61459	Pcbd1	Pterin-4-alpha-carbinolamine dehydratase	6 (5)	393.07	0.000378	19800000	17400000	17300000	20700000	8920000	0.450505	1.04545	0.430918
F1LSP9	Fggy	Protein Fggy	8 (6)	371.59	0.000118	2150000	2090000	1880000	2200000	816000	0.379535	1.02326	0.370909
F1M885	Myo7b	Protein Myo7b	9 (7)	364.93	1.35e-06	704000	444000	390000	552000	143000	0.203125	0.784091	0.259058
F1LWL8	Slc5a12	Protein Slc5a12 (Fragment)	7 (5)	359.73	0.03	3170000	2930000	3030000	4230000	1990000	0.62776	1.33438	0.470449
Q6P6T4-2	Eml2	Isoform 2 of Echinoderm microtubule-associated protein-like 2	9 (7)	350.52	1.17e-06	5770000	1190000	1150000	3750000	1330000	0.230503	0.649913	0.354667
G3V6I4	Marc1	Protein Marc1	7 (6)	344.51	0.000335	3180000	3280000	3400000	3110000	1290000	0.40566	0.977987	0.414791
M0R7C2	Uncharacterized protein (Fragment)	Uncharacterized protein (Fragment)	6 (5)	338.23	0.00125	2080000	2140000	1890000	3260000	1200000	0.576923	1.56731	0.368098
Q52KS1	Pfkm	6-phosphofructokinase	8 (4)	313.75	0.000345	439000	413000	403000	453000	177000	0.403189	1.03189	0.390728
Q562C4	Mettl7b	Methyltransferase-like protein 7B	7 (7)	311.34	1.08e-08	3660000	3880000	3630000	4190000	1610000	0.439891	1.14481	0.384248
Q5FVJ0-2	Rufy3	Isoform 2 of Protein RUFY3	6 (4)	307.04	0.00166	575000	602000	572000	569000	283000	0.492174	0.989565	0.497364
D4AE06	Fkbp15	Peptidyl-prolyl cis-trans isomerase (Fragment)	8 (5)	305.72	4.63e-06	880000	342000	382000	906000	378000	0.429545	1.02955	0.417219
Q7M767	Ube2v2	Ubiquitin-conjugating enzyme E2 variant 2	4 (1)	304.92	0.00881	13700	13300	1437.14	15600	0	0	1.13869	0
Q03555-3	Gphn	Isoform 2 of Gephyrin	8 (8)	294.74	0.000345	732000	661000	561000	798000	332000	0.453552	1.09016	0.41604
D4A7I6	RGD1309995	Protein RGD1309995	8 (5)	271.02	0.00415	528000	455000	393000	701000	260000	0.492424	1.32765	0.370899
Q5PQM2	Klc4	Kinesin light chain 4	7 (5)	259.61	0.00077	457000	377000	357000	413000	197000	0.431072	0.90372	0.476998
Q3B7V5	Rab2b	Protein Rab2b	6 (1)	253.97	4e-05	36000	12700	12500	26200	8614.69	0.239297	0.727778	0.328805
G3V6A8	Golgb1	Golgi autoantigen, golgin subfamily b, macrogolgin 1, isoform CRA_c	8 (3)	244.76	2.45e-05	57500	29400	25300	45900	15800	0.274783	0.798261	0.344227
Q5I0M2	Qprt	Nicotinate-nucleotide pyrophosphorylase [carboxylating]	4 (4)	226.97	0.00121	2850000	2740000	2560000	2910000	1310000	0.459649	1.02105	0.450172
Q5I0E9	Slc47a1	Multidrug and toxin extrusion protein 1	3 (3)	213.21	6.93e-09	3830000	4470000	4300000	3720000	1560000	0.407311	0.971279	0.419355
D4A6X7	Ppcs	Protein Ppcs	5 (4)	199.49	2.55e-06	421000	339000	344000	464000	217000	0.515439	1.10214	0.467672
Q9ERZ8	Trpv4	Transient receptor potential cation channel subfamily V member 4	3 (2)	191.06	2.8e-05	429000	346000	327000	360000	86900	0.202564	0.839161	0.241389
Q62824	Exoc4	Exocyst complex component 4	3 (2)	180.14	0.000137	203000	128000	118000	203000	78000	0.384236	1	0.384236
M0RA54	Smim24	Protein Smim24	2 (2)	177.93	7.47e-05	948000	875000	860000	1030000	454000	0.478903	1.0865	0.440777
Q5RK30	Sbds	Ribosome maturation protein SBDS	3 (2)	174.82	0.000256	166000	61200	56500	118000	56000	0.337349	0.710843	0.474576
F1LZJ4	Hyi	Hydroxypyruvate isomerase	4 (3)	173.03	0.00215	975000	1070000	919000	1250000	620000	0.635897	1.28205	0.496
Q8R4U9	Sgk2	Serine/threonine-protein kinase Sgk2	4 (4)	167.08	1.45e-07	635000	510000	497000	447000	105000	0.165354	0.703937	0.234899
D4A5J1	Kbtbd11	Protein Kbtbd11	4 (4)	164.58	0.000356	433000	456000	427000	394000	152000	0.351039	0.909931	0.385787
Q80WE1-2	Fmr1	Isoform 2 of Fragile X mental retardation protein 1 homolog	5 (2)	160.17	0.000145	623000	345000	346000	602000	290000	0.46549	0.966292	0.481728
D4ACL2	Ttc38	Protein Ttc38	4 (3)	152.33	0.000394	363000	462000	426000	419000	209000	0.575758	1.15427	0.498807
P04550	Ptms	Parathymosin	3 (2)	152.1	1.94e-05	764000	79100	89800	1280000	101000	0.132199	1.67539	0.0789062
Q76IC5	Pgpep1	Pyroglutamyl-peptidase 1	3 (3)	146.8	0.000227	4560000	4290000	4150000	4540000	2210000	0.484649	0.995614	0.486784
B0BN18	Pfdn2	Prefoldin subunit 2	3 (1)	146.34	4.9e-05	87000	13900	22700	52000	15300	0.175862	0.597701	0.294231
B2RYQ2	Ppp2r4	Serine/threonine-protein phosphatase 2A activator	3 (1)	143.86	0.03	1680000	1570000	1530000	2490000	1130000	0.672619	1.48214	0.453815
Q66H66	Rab11fip3	Protein Rab11fip3	3 (2)	139.42	0.000107	475000	410000	368000	400000	63900	0.134526	0.842105	0.15975
D4A7E8	Mthfr	Methylenetetrahydrofolate reductase	3 (3)	136.87	0.00127	437000	340000	336000	395000	122000	0.279176	0.90389	0.308861
P42346	Mtor	Serine/threonine-protein kinase mTOR	4 (2)	136.48	0.21	37800	26900	19200	40400	6450.53	0.170649	1.06878	0.159667
Q5M819	Psph	Phosphoserine phosphatase	3 (3)	133.08	0.000297	1390000	1070000	1010000	1300000	377000	0.271223	0.935252	0.29
F1M951	Ptpn23	Tyrosine-protein phosphatase non-receptor type 23	2 (1)	131.89	8.68e-05	43700	2530.48	3775.05	35300	5224.37	0.119551	0.80778	0.147999
Q66H45	Ttc36	Tetratricopeptide repeat protein 36	4 (4)	128.12	4.42e-07	691000	282000	248000	591000	131000	0.18958	0.855282	0.221658
P10687	Plcb1	1-phosphatidylinositol 4,5-bisphosphate phosphodiesterase beta-1	3 (3)	127.2	0.000425	334000	292000	297000	364000	128000	0.383234	1.08982	0.351648
Q6AYR8	Scrn2	Secernin-2	4 (3)	126.8	6.38e-05	263000	289000	280000	214000	67600	0.257034	0.813688	0.315888
M0RBX2	Anks4b	Protein Anks4b (Fragment)	4 (4)	125.74	0.0037	538000	555000	513000	699000	209000	0.388476	1.29926	0.298999
Q4FZT2	Ppme1	Protein phosphatase methylesterase 1	3 (1)	125.74	0.00214	417000	240000	196000	458000	158000	0.378897	1.09832	0.344978
Q5U2Y7	Wdfy1	Protein Wdfy1	4 (4)	124.23	0.00738	571000	447000	364000	804000	204000	0.357268	1.40806	0.253731
D3ZN95	Hcfc1	Protein Hcfc1	3 (3)	124.1	0.00123	107000	68800	49300	157000	48500	0.453271	1.46729	0.308917
M0RBK9	Pnkd	Protein Pnkd	2 (1)	123.05	0.00184	171000	67700	63000	179000	43300	0.253216	1.04678	0.241899
M0R875	LOC100366044	Protein LOC100366044 (Fragment)	3 (1)	122.13	1.51e-05	1010000	474000	450000	919000	398000	0.394059	0.909901	0.433079
G3V8G0	Slc12a3	Solute carrier family 12 member 3	3 (2)	119.87	0.00749	1330000	820000	805000	1180000	435000	0.327068	0.887218	0.368644
Q498D5	Rmdn2	Regulator of microtubule dynamics protein 2	3 (2)	116.93	1.25e-13	303000	252000	223000	259000	18400	0.0607261	0.854785	0.0710425
P36506	Map2k2	Dual specificity mitogen-activated protein kinase kinase 2	3 (1)	116.4	0.000416	236000	217000	194000	241000	83600	0.354237	1.02119	0.346888
F7ENY6	Als2cr11	Protein Als2cr11	4 (1)	114.26	0.01	732000	10100	13300	693000	5018.98	0.00685653	0.946721	0.0072424
D3ZF86	RGD1309903	Protein RGD1309903 (Fragment)	3 (1)	111.46	0.00393	95200	98600	71700	117000	18900	0.198529	1.22899	0.161538
A0A0A0MY07	Usp15	Ubiquitin carboxyl-terminal hydrolase 15	3 (2)	110.22	0.02	335000	327000	233000	301000	111000	0.331343	0.898507	0.368771
P33124-2	Acsl6	Isoform 2 of Long-chain-fatty-acid--CoA ligase 6	3 (1)	109.38	6.26e-05	1180000	226000	265000	737000	284000	0.240678	0.624576	0.385346
F1LRK4	Grsf1	Protein Grsf1	3 (3)	108.3	0.01	381000	342000	276000	396000	146000	0.383202	1.03937	0.368687
B5DFL0	Snta1	Protein Snta1	3 (2)	106.66	5.38e-06	191000	165000	143000	149000	46200	0.241885	0.780105	0.310067
Q498T4	Mrpl2	39S ribosomal protein L2, mitochondrial	3 (3)	105.73	1.9e-05	579000	650000	475000	484000	210000	0.362694	0.835924	0.433884
Q5BJQ0	Adck3	Chaperone activity of bc1 complex-like, mitochondrial	2 (2)	105.14	8.72e-05	434000	362000	327000	378000	58800	0.135484	0.870968	0.155556
R9PXT6	Ptk2	Focal adhesion kinase 1	2 (2)	100.85	0.000908	404000	368000	329000	441000	168000	0.415842	1.09158	0.380952
A0A0A0MY22	Siae	Sialate O-acetylesterase	2 (1)	96.14	0.000721	1100000	1300000	1270000	962000	454000	0.412727	0.874545	0.471933
M0R7U2	Tstd1	Protein Tstd1	2 (2)	95.8	0.00365	1290000	590000	531000	1860000	552000	0.427907	1.44186	0.296774
O08836	Igbp1	Immunoglobulin-binding protein 1	3 (2)	92.43	0.01	28600	14200	7152.92	21500	7569.16	0.264656	0.751748	0.352054
Q4KLI7	Sf3a3	Protein Sf3a3	2 (2)	92.1	8.41e-05	636000	2908.37	3325.72	33800	1945.61	0.00305914	0.0531447	0.0575624
B0BNC4	Phykpl	Agxt2l2 protein	2 (2)	88.6	0.00368	307000	330000	216000	418000	82300	0.268078	1.36156	0.19689
B2RYI0	Wdr91	WD repeat-containing protein 91	3 (2)	85.71	0.00156	43500	30800	28500	57700	14300	0.328736	1.32644	0.247834
B2RZ77	Dpt	Dermatopontin (Predicted), isoform CRA_a	3 (3)	81.83	0.000166	106000	144000	85000	426000	18400	0.173585	4.01887	0.0431925
P42854	Reg3g	Regenerating islet-derived protein 3-gamma	2 (2)	80.46	0.06	971000	469000	291000	978000	230000	0.236869	1.00721	0.235174
P17988	Sult1a1	Sulfotransferase 1A1	2 (2)	80.36	0.00114	266000	271000	242000	775000	94000	0.353383	2.91353	0.12129
Q4QQU7	Grtp1	Growth hormone-regulated TBC protein 1	2 (2)	79.99	0.00141	170000	144000	107000	125000	47200	0.277647	0.735294	0.3776
O88484	Pdp2	[Pyruvate dehydrogenase [acetyl-transferring]]-phosphatase 2, mitochondrial	2 (2)	76.13	4.11e-05	962000	714000	746000	434000	102000	0.106029	0.451143	0.235023
B0BNB8	Calml4	Calml4 protein	2 (2)	75.8	0.00414	304000	179000	170000	373000	128000	0.421053	1.22697	0.343164
Q6AXT8	Sf3a2	Splicing factor 3A subunit 2	2 (2)	72.48	0.000198	29400	5146.79	4049.68	42200	867.54	0.0295082	1.43537	0.0205578
D4A6K7	Lrrc19	Protein Lrrc19	3 (3)	71.86	0.000909	304000	246000	232000	527000	119000	0.391447	1.73355	0.225806
A0JPP7	Ddi1	Protein DDI1 homolog 1	2 (1)	71.61	0.00289	219000	201000	163000	212000	72800	0.33242	0.968037	0.343396
A1A5S4	Sephs2	Protein Sephs2	2 (1)	71.34	0.00216	308000	158000	142000	236000	69500	0.225649	0.766234	0.294492
P80254	Ddt	D-dopachrome decarboxylase	2 (2)	70.66	2.21e-05	512000	601000	381000	286000	47300	0.0923828	0.558594	0.165385
F1M1W1	Acsm1	Protein Acsm1	2 (2)	70.55	0.00138	753000	898000	1220000	357000	98600	0.130943	0.474104	0.27619
F1LNL0	A1cf	APOBEC1 complementation factor	2 (1)	70.52	0.000745	667000	733000	579000	648000	300000	0.449775	0.971514	0.462963
Q5BK18	Narfl	Cytosolic Fe-S cluster assembly factor NARFL	2 (1)	70.13	3.71e-06	89900	10100	2791.57	107000	2505.55	0.0278704	1.19021	0.0234164
Q6AYB5	Srp54	Signal recognition particle 54 kDa protein	2 (1)	69.6	0.00315	121000	81500	79300	112000	25500	0.210744	0.92562	0.227679
D4A7F2	Mycbp	Protein Mycbp	2 (1)	68	0.00194	20900	944.89	1709.61	26000	1249.56	0.0597876	1.24402	0.04806
D3ZZU8	Fn3k	Protein Fn3k	2 (2)	67.79	0.00851	262000	236000	155000	404000	87100	0.332443	1.54198	0.215594
F1LPG9	Fam21c	Protein Fam21c	2 (1)	67.5	0.03	2646.74	663.27	985.11	16100	396.69	0.149879	6.08295	0.0246391
Q9JK15	Adap2	Arf-GAP with dual PH domain-containing protein 2	2 (2)	67.45	0.00811	86000	94300	33800	87300	8243.45	0.0958541	1.01512	0.0944267
B1WBR1	Gorasp1	Golgi reassembly-stacking protein 1	2 (2)	65.83	0.00332	146000	83600	65000	163000	66800	0.457534	1.11644	0.409816
Q3MID4	Shpk	Carbohydrate kinase-like, isoform CRA_b	2 (2)	65.78	0.000265	613000	511000	401000	686000	162000	0.264274	1.11909	0.236152
G3V8F4	Scrn3	Protein Scrn3	2 (2)	63.32	0.00299	127000	134000	103000	122000	38600	0.303937	0.96063	0.316393
F1LMP7	Grn	Granulins	2 (2)	62.8	0.000183	1440000	1330000	1320000	954000	257000	0.178472	0.6625	0.269392
O54697	Naaladl1	N-acetylated-alpha-linked acidic dipeptidase-like protein	2 (1)	61.82	3.8e-06	260000	15300	35400	254000	19100	0.0734615	0.976923	0.0751969
F1M9A4	Mrpl1	Uncharacterized protein	2 (1)	60.93	0.000883	36200	38100	47800	42900	18500	0.51105	1.18508	0.431235
Q6PDW6	Mrpl17	39S ribosomal protein L17, mitochondrial	2 (2)	60.08	0.0044	86600	63200	46900	123000	25800	0.297921	1.42032	0.209756
Q3V5X8	Endog	Endonuclease G	2 (1)	58.66	1.38e-05	1090000	1090000	949000	1070000	411000	0.377064	0.981651	0.384112
F1M0F4	Exoc6	Exocyst complex component 6	2 (1)	57.8	0.02	142000	161000	110000	182000	48700	0.342958	1.28169	0.267582
F1LMX1	Bin1	Myc box-dependent-interacting protein 1	2 (2)	56.22	3.62e-06	36100	1519.46	1800.7	36000	1232.62	0.0341446	0.99723	0.0342394
D3ZUC2	Mov10	Protein Mov10	2 (2)	44.93	0.01	291000	197000	149000	341000	126000	0.43299	1.17182	0.369501
125 proteins upregulated in both 4h-IRI and 24h-IRI compared to 4h-C and 24h-C kidneys
P02770	Alb	Serum albumin	64 (61)	7264.2	0.00154	271000000	1470000000	3050000000	164000000	4380000000	16.1624	0.605166	26.7073
P12346	Tf	Serotransferrin	53 (2)	5103.09	0.0045	23700000	167000000	259000000	20700000	467000000	19.7046	0.873418	22.5604
M0RBF1	C3	Complement C3	80 (71)	5081.45	0.00114	7080000	25000000	34000000	3900000	62200000	8.78531	0.550847	15.9487
Q7TMC7	Tf	Ab2-417	53 (2)	5080.27	0.0045	643000	4530000	7020000	562000	12700000	19.7512	0.874028	22.5979
G3V852	Tln1	Protein Tln1	72 (61)	4727.2	0.00722	5800000	7430000	7970000	5470000	16100000	2.77586	0.943103	2.94333
P14046	A1i3	Alpha-1-inhibitor 3	45 (11)	3437.09	0.000168	4770000	9810000	12700000	1290000	34100000	7.14885	0.27044	26.4341
Q03626	Mug1	Murinoglobulin-1	43 (1)	3242.63	7.07e-05	900000	2120000	2560000	758000	5660000	6.28889	0.842222	7.46702
Q01177	Plg	Plasminogen	36 (33)	2663.04	0.00535	5010000	25300000	38200000	3890000	75800000	15.1297	0.776447	19.4859
P20059	Hpx	Hemopexin	30 (26)	2616.96	0.00459	31500000	127000000	194000000	64600000	496000000	15.746	2.05079	7.67802
G3V7K3	Cp	Ceruloplasmin	32 (30)	2053.62	0.00109	4910000	13300000	16900000	4090000	27200000	5.53971	0.832994	6.65037
P07861	Mme	Neprilysin	27 (24)	1957.14	0.14	9130000	18500000	18300000	4070000	14100000	1.54436	0.445783	3.46437
P17475	Serpina1	Alpha-1-antiproteinase	24 (19)	1889.69	0.00345	12300000	75900000	118000000	15800000	262000000	21.3008	1.28455	16.5823
Q5M7T5	Serpinc1	Protein Serpinc1	22 (21)	1678.83	0.00579	6650000	13500000	18500000	6710000	24300000	3.65414	1.00902	3.62146
D3ZFC6	Itih4	Protein Itih4	25 (25)	1667.19	0.00338	2820000	6570000	8650000	3690000	22500000	7.97872	1.30851	6.09756
P14480	Fgb	Fibrinogen beta chain	25 (24)	1619.09	0.000506	5750000	15500000	21900000	10500000	76300000	13.2696	1.82609	7.26667
P05544	Serpina3l	Serine protease inhibitor A3L	18 (2)	1513.99	0.06	2790000	10400000	15700000	3050000	17600000	6.30824	1.09319	5.77049
P02680-2	Fgg	Isoform Gamma-A of Fibrinogen gamma chain	20 (19)	1427.82	0.000155	5660000	10600000	13000000	7720000	41600000	7.34982	1.36396	5.3886
Q68FP1-2	Gsn	Isoform 2 of Gelsolin	20 (1)	1415.94	0.02	5770000	8350000	9620000	5820000	14800000	2.56499	1.00867	2.54296
Q68FP1	Gsn	Gelsolin	20 (1)	1393.69	0.02	11100000	16100000	18500000	11200000	28600000	2.57658	1.00901	2.55357
Q5I0M1	Apoh	Apolipoprotein H	18 (15)	1349.14	0.00445	7920000	22900000	35500000	10800000	94300000	11.9066	1.36364	8.73148
P05545	Serpina3k	Serine protease inhibitor A3K	13 (8)	1331.33	0.00467	5730000	35300000	55800000	2880000	54300000	9.47644	0.502618	18.8542
F1LN61	Uncharacterized protein	Uncharacterized protein	15 (10)	1309.61	0.000163	3430000	39400000	52700000	2740000	134000000	39.0671	0.798834	48.9051
F1LP69	LOC297568	Uncharacterized protein	23 (1)	1282.82	0.000165	868000	1350000	1470000	667000	2940000	3.3871	0.768433	4.4078
P13221	Got1	Aspartate aminotransferase, cytoplasmic	21 (20)	1261.81	0.00589	54300000	261000000	378000000	34100000	474000000	8.72928	0.627993	13.9003
G3V843	F2	Prothrombin	19 (17)	1214.11	0.00402	1330000	8910000	21500000	1290000	38600000	29.0226	0.969925	29.9225
P24090	Ahsg	Alpha-2-HS-glycoprotein	13 (11)	1191.89	0.00549	22000000	113000000	174000000	19500000	238000000	10.8182	0.886364	12.2051
Q5BKC4	C9	C9 protein	18 (17)	1190.68	0.00764	2030000	9000000	13000000	3370000	27900000	13.7438	1.6601	8.27893
G3V615	C2	Complement factor B, isoform CRA_b	17 (1)	1119.46	0.18	136000	387000	322000	145000	609000	4.47794	1.06618	4.2
Q8R491	Ehd3	EH domain-containing protein 3	18 (8)	1073.36	0.00214	1660000	2040000	2270000	1750000	3780000	2.27711	1.05422	2.16
Q6IRS6	Fetub	Fetub protein	13 (13)	1005.71	0.00943	4780000	40100000	48800000	6880000	95800000	20.0418	1.43933	13.9244
G3V9R9	Afm	Afamin	18 (16)	969.22	0.00358	1570000	7720000	10200000	976000	11800000	7.51592	0.621656	12.0902
D3ZGK7	Ces1c	Carboxylesterase 1C	13 (1)	951.87	0.0076	917000	3550000	6230000	858000	7240000	7.89531	0.93566	8.43823
P08649	C4	Complement C4	17 (6)	929.02	0.00234	907000	2600000	3360000	742000	6180000	6.81367	0.818082	8.32884
P02650	Apoe	Apolipoprotein E	16 (11)	920.1	0.03	4890000	8170000	8850000	4580000	11000000	2.24949	0.936605	2.40175
Q99PS8	Hrg	Histidine-rich glycoprotein	13 (12)	844.38	0.02	2750000	11900000	17000000	1980000	19500000	7.09091	0.72	9.84848
P10959	Ces1c	Carboxylesterase 1C	11 (1)	829.59	0.02	57500	231000	467000	53100	402000	6.9913	0.923478	7.57062
F1M983	Cfh	Protein Cfh	21 (19)	803.59	3.16e-05	584000	2790000	3840000	509000	9220000	15.7877	0.871575	18.1139
F1LR92	Serpina3m	Serine protease inhibitor A3M (Fragment)	12 (1)	782.17	0.03	989000	1800000	2620000	923000	4770000	4.82305	0.933266	5.16793
E9PST1	RGD1310507	Protein RGD1310507	15 (13)	769.34	0.00185	1290000	6750000	11000000	1010000	21200000	16.4341	0.782946	20.9901
Q10758	Krt8	Keratin, type II cytoskeletal 8	15 (8)	737.46	0.26	2310000	3350000	2940000	1670000	4290000	1.85714	0.722944	2.56886
Q6MG90	Tnx	Complement C4	13 (2)	648.91	0.00277	82700	269000	371000	67400	729000	8.81499	0.814994	10.816
Q3KR94	Vtn	Protein Vtn	7 (5)	631.79	0.02	11000000	23300000	31800000	16300000	92300000	8.39091	1.48182	5.66258
Q63416	Itih3	Inter-alpha-trypsin inhibitor heavy chain H3	11 (9)	612.68	0.000645	452000	1970000	2550000	345000	4970000	10.9956	0.763274	14.4058
P09606	Glul	Glutamine synthetase	12 (12)	603.84	0.06	12800000	18000000	19200000	5710000	11700000	0.914062	0.446094	2.04904
Q499P2	Lta4h	Leukotriene A(4) hydrolase	12 (11)	586.59	0.05	2460000	4520000	5630000	2510000	5830000	2.36992	1.02033	2.32271
P02651	Apoa4	Apolipoprotein A-IV	12 (10)	563.72	0.37	2250000	3360000	4820000	1980000	4030000	1.79111	0.88	2.03535
Q3T1K5	Capza2	F-actin-capping protein subunit alpha-2	10 (8)	559.41	0.00952	5540000	6980000	7240000	5620000	13000000	2.34657	1.01444	2.31317
P04639	Apoa1	Apolipoprotein A-I	10 (6)	528.16	0.000721	2230000	3910000	5930000	890000	8030000	3.6009	0.399103	9.02247
D3ZWD6	C8a	Complement component 8, alpha polypeptide (Predicted)	11 (10)	516.45	0.01	129000	896000	1180000	116000	2200000	17.0543	0.899225	18.9655
P08934-2	Kng1	Isoform LMW of Kininogen-1	11 (4)	499.14	0.03	389000	1300000	1620000	473000	2350000	6.04113	1.21594	4.96829
P27590	Umod	Uromodulin	8 (8)	481.1	0.12	2690000	3630000	3580000	1490000	3650000	1.35688	0.553903	2.44966
D3ZFH5	Itih2	Protein Itih2	11 (9)	461.98	0.00107	439000	1770000	2350000	287000	4870000	11.0934	0.653759	16.9686
B2RYM3	Itih1	Inter-alpha trypsin inhibitor, heavy chain 1 (Predicted), isoform CRA_a	9 (8)	443.35	0.000116	506000	1750000	3220000	154000	7070000	13.9723	0.304348	45.9091
Q5M8C3	Serpina4	Protein Serpina4	7 (7)	435.26	0.02	4010000	7260000	9770000	4210000	14900000	3.71571	1.04988	3.53919
P12928-2	Pklr	Isoform L-type of Pyruvate kinase PKLR	10 (7)	434.15	0.05	4700000	18400000	48600000	4260000	46700000	9.93617	0.906383	10.9624
P20759	Ig gamma-1 chain C region	Ig gamma-1 chain C region	6 (2)	429.42	0.13	507000	1130000	1380000	349000	1550000	3.0572	0.688363	4.44126
M0R7G4	Apoo	Protein Apoo	8 (8)	419.07	0.06	8140000	10000000	11800000	7660000	17200000	2.11302	0.941032	2.24543
F1LPQ6	Uncharacterized protein (Fragment)	Uncharacterized protein (Fragment)	6 (6)	390.34	0.000571	2110000	20600000	29400000	1480000	49600000	23.5071	0.701422	33.5135
Q6TUG7	LRRGT00077	LRRGT00077	5 (5)	383.29	0.00467	1320000	4060000	5970000	1330000	11000000	8.33333	1.00758	8.27068
Q63279	Krt19	Keratin, type I cytoskeletal 19	8 (5)	368.82	0.14	1110000	1580000	1410000	709000	1430000	1.28829	0.638739	2.01693
Q9WUW3	Cfi	Complement factor I	8 (8)	350.07	0.03	312000	3250000	4850000	534000	5880000	18.8462	1.71154	11.0112
P55314	C8b	Complement component C8 beta chain	8 (6)	338.81	0.00701	275000	731000	935000	233000	1660000	6.03636	0.847273	7.12446
F1M7F8	C7	Oxidation resistance protein 1 (Fragment)	10 (8)	327.79	0.000295	476000	1390000	1640000	412000	3160000	6.63866	0.865546	7.6699
P48199	Crp	C-reactive protein	4 (2)	326.35	1.99e-05	3480000	16300000	26300000	2270000	146000000	41.954	0.652299	64.3172
Q3B8R6	Azgp1	Alpha-2-glycoprotein 1, zinc	7 (6)	323.63	0.03	1230000	2800000	3910000	1260000	6180000	5.02439	1.02439	4.90476
Q4KM69	Cops5	COP9 (Constitutive photomorphogenic) homolog, subunit 5 (Arabidopsis thaliana)	8 (8)	321.42	0.00647	2510000	7270000	11300000	2540000	17300000	6.89243	1.01195	6.81102
Q64268	Serpind1	Heparin cofactor 2	6 (4)	310.07	0.02	350000	1700000	2530000	517000	4270000	12.2	1.47714	8.25919
M0RAR9	Uncharacterized protein (Fragment)	Uncharacterized protein (Fragment)	6 (4)	301.28	0.03	1210000	1470000	1540000	951000	1990000	1.64463	0.78595	2.09253
Q63207	F10	Coagulation factor X	7 (5)	294.85	0.00229	87700	560000	770000	160000	1960000	22.3489	1.8244	12.25
P01836	Ig kappa chain C region, A allele	Ig kappa chain C region, A allele	4 (3)	291.69	0.00205	5360000	30000000	36000000	5000000	61800000	11.5299	0.932836	12.36
A0A096P6L9	C5	Complement C5	7 (7)	284.79	0.00253	228000	684000	894000	209000	2160000	9.47368	0.916667	10.3349
D3ZKM4	Proz	Protein Proz	5 (5)	284.76	0.00031	189000	482000	572000	212000	4130000	21.8519	1.12169	19.4811
Q63081	Pdia6	Protein disulfide-isomerase A6	4 (4)	280.86	9.67e-06	5900000	7420000	7810000	5290000	10900000	1.84746	0.89661	2.06049
Q63377	Atp1b3	Sodium/potassium-transporting ATPase subunit beta-3	5 (3)	249.51	9.06e-06	1120000	1500000	1310000	956000	2810000	2.50893	0.853571	2.93933
G3V7H6	Arg2	Arginase	5 (4)	245.82	0.02	270000	754000	704000	104000	533000	1.97407	0.385185	5.125
F1M1M6	F9	Coagulation factor IX	5 (5)	244.39	0.02	748000	1820000	2700000	960000	3310000	4.42513	1.28342	3.44792
D3ZTE0	F12	Coagulation factor XII	4 (3)	225.6	0.04	170000	673000	740000	108000	719000	4.22941	0.635294	6.65741
M9MMN0	Ighg3	Protein Ighg3 (Fragment)	4 (4)	213.59	0.05	78900	636000	708000	58900	1120000	14.1952	0.746515	19.0153
Q811M5	C6	Complement component C6	4 (1)	204.79	0.06	212000	774000	1170000	297000	1460000	6.88679	1.40094	4.91582
Q68FT8	Serpinf2	Protein Serpinf2	4 (4)	189.49	0.06	201000	1020000	1300000	135000	567000	2.8209	0.671642	4.2
D3ZZC1	Txndc5	Protein Txndc5	6 (6)	189.43	0.000165	529000	585000	598000	494000	1010000	1.90926	0.933837	2.04453
F1M7F7	C6	Complement component C6	4 (1)	187.48	0.00164	623.84	19600	15200	591.2	34300	54.982	0.947679	58.0176
M0R3X6	Cbr1	Carbonyl reductase [NADPH] 1	4 (3)	178.02	0.00474	1170000	1440000	1410000	1050000	2480000	2.11966	0.897436	2.3619
P25236	Sepp1	Selenoprotein P	3 (2)	177.97	0.00929	248000	671000	1420000	328000	2310000	9.31452	1.32258	7.04268
G3V7E1	Slc34a3	Sodium-dependent phosphate transport protein 2C	2 (2)	166.82	2.19e-05	2700000	2590000	2900000	726000	1940000	0.718519	0.268889	2.67218
M0R485	Pglyrp2	Protein Pglyrp2	3 (3)	165.52	0.00492	50100	657000	1090000	64800	2000000	39.9202	1.29341	30.8642
Q9EQV9	Cpb2	Carboxypeptidase B2	3 (2)	161.69	0.02	117000	584000	1560000	113000	3460000	29.5726	0.965812	30.6195
Q62894	Ecm1	Extracellular matrix protein 1	5 (4)	158.98	0.05	199000	414000	578000	190000	1020000	5.12563	0.954774	5.36842
B4F7E8	Fam129b	Niban-like protein 1	5 (2)	153.92	0.00332	252000	370000	398000	162000	940000	3.73016	0.642857	5.80247
F1M0U4	rCG_21092	RCG21092	3 (3)	151.81	0.04	37900	452000	427000	17300	792000	20.8971	0.456464	45.7803
Q6MG73	C2	Complement component 2	3 (2)	145.41	0.08	801.87	11800	16000	1035.82	21400	26.6876	1.29176	20.66
A0A0A0MY37	Cd47	Leukocyte surface antigen CD47	2 (2)	144.18	1.79e-05	2510000	3410000	3310000	2280000	4970000	1.98008	0.908367	2.17982
Q9QYL8	Lypla2	Acyl-protein thioesterase 2	2 (2)	136.75	0.00543	2270000	2590000	2450000	2080000	4230000	1.86344	0.9163	2.03365
Q08849	Stx3	Syntaxin-3	3 (3)	133.09	0.07	801000	1810000	2260000	741000	1850000	2.30961	0.925094	2.49663
F7EHL9	Hps5	Hermansky-Pudlak syndrome 5 protein	3 (3)	126.84	0.01	164000	269000	326000	123000	862000	5.2561	0.75	7.00813
D3ZPI8	C8g	Complement component 8, gamma polypeptide (Predicted), isoform CRA_a	2 (2)	126.67	0.000232	340000	1630000	2200000	180000	5030000	14.7941	0.529412	27.9444
G3V8Q1	Cope	Protein Cope	3 (2)	123.33	0.01	735000	1090000	1230000	658000	1780000	2.42177	0.895238	2.70517
Q569A6	Kdelr1	ER lumen protein-retaining receptor 1	2 (2)	115.93	0.01	385000	458000	533000	302000	621000	1.61299	0.784416	2.05629
D3ZHD1	Anxa13	Annexin	3 (1)	114.49	0.02	18500	39300	25900	21800	69400	3.75135	1.17838	3.18349
M0R9U2	Uncharacterized protein (Fragment)	Uncharacterized protein (Fragment)	2 (2)	114.41	0.08	47600	282000	309000	35200	760000	15.9664	0.739496	21.5909
D3ZQ25	Fbln1	Fibulin-1	3 (3)	113.05	0.00607	133000	174000	155000	81100	338000	2.54135	0.609774	4.16769
Q3KRC3	Srpr	Protein Srpr	4 (3)	111.3	6.35e-05	91800	154000	166000	49500	402000	4.37908	0.539216	8.12121
O55158	Tspan8	Tetraspanin	2 (1)	109.25	0.00117	343000	491000	374000	205000	1120000	3.26531	0.597668	5.46341
Q5M891	C4bpa	C4b-binding protein alpha chain	4 (4)	104.39	0.00659	309000	433000	448000	231000	802000	2.59547	0.747573	3.47186
P31211	Serpina6	Corticosteroid-binding globulin	2 (2)	103.74	0.00225	116000	1140000	2340000	61400	1220000	10.5172	0.52931	19.8697
Q5XIP9	Tmem43	Transmembrane protein 43	2 (2)	100.76	0.03	436000	502000	633000	431000	1040000	2.38532	0.988532	2.41299
F6Q1N1	F13b	Protein F13b	3 (2)	99.15	0.000632	1550000	2090000	2480000	1030000	7790000	5.02581	0.664516	7.56311
Q5XI04	Stom	Protein Stom	3 (1)	96.56	0.000189	95200	219000	175000	23200	340000	3.57143	0.243697	14.6552
G3V6K6	Egfr	Epidermal growth factor receptor, isoform CRA_b	2 (1)	95.26	0.00128	1897.02	77100	91900	7075.41	245000	129.15	3.72975	34.627
B1WBN4	Rexo4	Protein Rexo4	3 (1)	94.53	0.00294	111000	245000	309000	64000	581000	5.23423	0.576577	9.07812
P20595	Gucy1b3	Guanylate cyclase soluble subunit beta-1	3 (3)	89.84	6.37e-05	291000	370000	441000	258000	608000	2.08935	0.886598	2.35659
Q3T1I4	Prrc1	Protein PRRC1	3 (3)	88.47	0.00293	959000	1160000	1400000	868000	1770000	1.84567	0.905109	2.03917
M0R5R0	Pros1	Protein S (Alpha), isoform CRA_b	3 (2)	88.43	0.00456	4461.34	64500	105000	3871.97	440000	98.6251	0.867894	113.637
P20767	Ig lambda-2 chain C region	Ig lambda-2 chain C region	2 (2)	86.85	0.000495	18600	910000	1320000	22000	1950000	104.839	1.1828	88.6364
Q498R3	Dnajc10	DnaJ homolog subfamily C member 10	3 (3)	85.58	0.04	152000	255000	304000	183000	399000	2.625	1.20395	2.18033
Q6AYC4	Capg	Macrophage-capping protein	2 (2)	85.06	0.0067	160000	490000	348000	157000	757000	4.73125	0.98125	4.82166
G3V8K7	Stat5a	Signal transducer and activator of transcription	3 (3)	79.9	0.06	510000	1310000	3200000	516000	1690000	3.31373	1.01176	3.27519
O08815	Slk	STE20-like serine/threonine-protein kinase	3 (1)	79.18	0.02	1780.42	9747.28	10800	3772.93	40100	22.5228	2.11912	10.6283
F1LNI0	Gpd2	Glycerol-3-phosphate dehydrogenase	2 (2)	76.93	0.0063	90100	157000	337000	59700	239000	2.65261	0.662597	4.00335
F1LTU5	LOC100910531	Protein LOC100910531	2 (1)	74.23	0.000402	923000	2310000	3000000	1420000	6830000	7.39978	1.53846	4.80986
M0R3M4	LOC100911178	Protein LOC100911178	3 (2)	71.85	0.0011	1270000	1510000	3830000	1520000	10200000	8.0315	1.19685	6.71053
M0R979	Thbs1	Uncharacterized protein (Fragment)	2 (2)	62.19	0.00588	185000	438000	476000	191000	909000	4.91351	1.03243	4.75916
M0R560	Uncharacterized protein (Fragment)	Uncharacterized protein (Fragment)	2 (2)	51.23	0.02	24700	216000	203000	15500	461000	18.664	0.62753	29.7419
F1M8H8	Habp2	Hyaluronan-binding protein 2	2 (2)	50.7	0.00878	8593.5	288000	578000	1855.4	841000	97.8647	0.215907	453.272
Q6AYT7	Abhd12	Monoacylglycerol lipase ABHD12	2 (2)	47.64	4.22e-05	120000	304000	395000	93600	278000	2.31667	0.78	2.97009
98 proteins upregualted in 24h-IRI kidneys compared to the other groups
E9PTU4	Myh11	Myosin-11	40 (16)	2323.06	0.1	1540000	1250000	1060000	1090000	2380000	1.54545	0.707792	2.18349
Q07439	Hspa1a	Heat shock 70 kDa protein 1A/1B	30 (17)	2300.5	4.47e-05	4350000	8590000	11100000	6460000	46000000	10.5747	1.48506	7.12074
Q68FY4	Gc	Group specific component	29 (27)	2165.67	0.00589	12700000	58500000	92100000	37600000	211000000	16.6142	2.96063	5.6117
Q63041	A1m	Alpha-1-macroglobulin	39 (35)	2051.52	0.00675	8250000	12200000	13700000	5570000	17900000	2.1697	0.675152	3.21364
P11517	Hemoglobin subunit beta-2	Hemoglobin subunit beta-2	23 (7)	1930.85	0.000414	172000000	435000000	511000000	49400000	717000000	4.1686	0.287209	14.5142
P02091	Hbb	Hemoglobin subunit beta-1	21 (4)	1892.27	0.000605	18100000	40500000	46900000	5290000	62600000	3.45856	0.292265	11.8336
F1MAL6	Plec	Plectin (Fragment)	43 (30)	1709.43	8.41e-09	1030000	1010000	985000	1070000	3200000	3.1068	1.03883	2.99065
P09006	Serpina3n	Serine protease inhibitor A3N	19 (13)	1624.79	0.000319	5710000	19300000	33000000	19000000	163000000	28.5464	3.3275	8.57895
P08932	T-kininogen 2	T-kininogen 2	25 (9)	1585.97	0.000704	5230000	10800000	19000000	11400000	87600000	16.7495	2.17973	7.68421
P01946	Hba1	Hemoglobin subunit alpha-1/2	11 (8)	1359.08	0.00106	356000000	757000000	914000000	117000000	1580000000	4.4382	0.328652	13.5043
Q66HA8	Hsph1	Heat shock protein 105 kDa	23 (18)	1348.29	2.12e-07	2950000	3680000	4020000	4390000	10500000	3.55932	1.48814	2.3918
Q4QQV0	Tubb6	Protein Tubb6	17 (1)	1259.44	0.02	6469.44	9938.05	11000	7913.45	303000	46.8356	1.2232	38.2892
P07150	Anxa1	Annexin A1	19 (14)	1219.11	6.48e-06	14600000	16400000	16600000	13800000	32400000	2.21918	0.945205	2.34783
P01048	Map1	T-kininogen 1	15 (1)	1116.76	0.00154	5060000	16800000	28700000	12800000	98800000	19.5257	2.52964	7.71875
P06866-2	Hp	Isoform 2 of Haptoglobin	16 (14)	1086.34	0.000241	5430000	10400000	10900000	20500000	65200000	12.0074	3.77532	3.18049
Q07936	Anxa2	Annexin A2	18 (16)	1068.7	7.65e-09	11100000	13900000	13500000	10400000	35000000	3.15315	0.936937	3.36538
Q5U328	Ncl	Nucleolin	15 (11)	1037.56	0.00019	5150000	6990000	8680000	6100000	12800000	2.48544	1.18447	2.09836
P04937-2	Fn1	Isoform 2 of Fibronectin	22 (5)	1008.37	1.29e-06	345000	457000	615000	998000	7030000	20.3768	2.89275	7.04409
Q9WTT6	Gda	Guanine deaminase	14 (13)	966.06	7.75e-06	3700000	3970000	4030000	4220000	8970000	2.42432	1.14054	2.12559
Q80ZA3	Serpinf1	Alpha-2 antiplasmin	11 (11)	906.45	0.00897	3360000	5790000	6770000	6170000	17400000	5.17857	1.83631	2.8201
Q62669	Hbb-b1	Protein Hbb-b1	11 (4)	800.71	0.000594	12500000	22500000	26000000	6880000	43200000	3.456	0.5504	6.27907
F1LST1	Fn1	Fibronectin	17 (2)	791.48	7.92e-07	221000	207000	254000	323000	2330000	10.543	1.46154	7.21362
P06238	A2m	Alpha-2-macroglobulin	16 (14)	690.53	6.88e-07	82700	50300	107000	356000	2750000	33.2527	4.30472	7.72472
F8WFT7	Slc4a1	Band 3 anion transport protein	12 (12)	619.18	0.01	2500000	4500000	4710000	1480000	6140000	2.456	0.592	4.14865
P31232	Tagln	Transgelin	10 (8)	572.81	0.06	3580000	4380000	4750000	3510000	7930000	2.21508	0.980447	2.25926
P48675	Des	Desmin	10 (3)	538.16	8.87e-08	226000	206000	180000	264000	903000	3.99558	1.16814	3.42045
D3Z9F8	Col12a1	Collagen alpha-1(XII) chain	13 (2)	521.35	1.54e-06	118000	54800	35700	118000	327000	2.77119	1	2.77119
G3V836	Clu	Clusterin	9 (7)	514.23	6.74e-06	1400000	3780000	4770000	2450000	27100000	19.3571	1.75	11.0612
B0BNN3	Ca1	Carbonic anhydrase 1	8 (8)	488.03	0.00167	1320000	2910000	3320000	591000	6160000	4.66667	0.447727	10.423
Q6IRJ7	Anxa7	Annexin	9 (8)	480.8	3.9e-07	2020000	1900000	1630000	1610000	3850000	1.90594	0.79703	2.3913
P47875	Csrp1	Cysteine and glycine-rich protein 1	6 (6)	461.22	2.54e-06	1800000	1430000	1820000	3500000	9720000	5.4	1.94444	2.77714
F1LN59	Eif4g2	Protein Eif4g2 (Fragment)	13 (12)	448.37	1.01e-08	819000	844000	961000	869000	10800000	13.1868	1.06105	12.4281
G3V913	Hspb1	Heat shock 27kDa protein 1	8 (7)	436.5	1.05e-05	988000	1750000	2380000	1590000	15100000	15.2834	1.60931	9.49686
Q6P734	Serping1	Plasma protease C1 inhibitor	7 (6)	416.38	0.000987	602000	1280000	1840000	1880000	4960000	8.2392	3.12292	2.6383
Q6AYK6	Cacybp	Calcyclin-binding protein	7 (5)	401.82	0.01	1450000	4010000	4820000	2940000	10800000	7.44828	2.02759	3.67347
P02764	Orm1	Alpha-1-acid glycoprotein	6 (4)	382.29	0.000123	322000	619000	778000	914000	4510000	14.0062	2.83851	4.93435
Q3MID7	Lbp	Lipopolysaccharide binding protein	7 (5)	369.23	1.22e-06	23900	73700	148000	514000	3210000	134.31	21.5063	6.24514
Q4G075	Serpinb1a	Leukocyte elastase inhibitor A	8 (4)	367.18	0.00196	1150000	1390000	1510000	1290000	3550000	3.08696	1.12174	2.75194
Q62764-2	Ybx3	Isoform 2 of Y-box-binding protein 3	6 (2)	327.05	4.47e-09	252000	318000	310000	277000	655000	2.59921	1.09921	2.36462
Q5BJY9	Krt18	Keratin, type I cytoskeletal 18	7 (5)	307.67	0.00021	711000	769000	753000	695000	1850000	2.60197	0.977496	2.66187
Q5I0M3	Cfhr1	Complement component factor h-like 1	4 (3)	264.06	0.000529	2890000	4370000	5490000	4870000	13000000	4.49827	1.68512	2.6694
G3V9A3	Sfn	Protein Sfn	5 (1)	248.32	3.25e-12	8150.61	5228.91	5336.96	5485.73	173000	21.2254	0.673045	31.5364
F7ERG5	RT1-A	Protein RT1-A2 (Fragment)	4 (1)	244.76	6.36e-08	2690000	2570000	2200000	2720000	5680000	2.11152	1.01115	2.08824
G3V6H9	Nap1l1	Nucleosome assembly protein 1-like 1	4 (3)	234.12	8.75e-07	1870000	1800000	1590000	2050000	4310000	2.30481	1.09626	2.10244
P19939	Apoc1	Apolipoprotein C-I	5 (5)	232.71	2.2e-07	708000	1380000	1960000	604000	18500000	26.1299	0.853107	30.6291
D3ZAY2	Epb41l2	Protein Epb41l2	6 (3)	222.43	0.000337	211000	177000	172000	180000	497000	2.35545	0.853081	2.76111
Q9Z327	Synpo	Synaptopodin	5 (4)	214.05	0.00697	883000	894000	926000	1460000	3120000	3.53341	1.65345	2.13699
B2RYD7	Stt3b	Protein Stt3b	7 (3)	211.67	0.000296	657000	722000	869000	532000	1170000	1.78082	0.809741	2.19925
A0A096MIS6	Cr1l	Complement component receptor 1-like protein	5 (5)	202.04	0.00329	537000	509000	546000	543000	1090000	2.0298	1.01117	2.00737
G3V712	Krt7	Keratin complex 2, basic, gene 7, isoform CRA_a	5 (1)	195.49	0.000244	770000	599000	483000	581000	1560000	2.02597	0.754545	2.68503
Q9JHL4-2	Dbnl	Isoform 2 of Drebrin-like protein	3 (2)	195.1	0.02	179000	146000	184000	131000	262000	1.46369	0.731844	2
Q62740	Spp2	Secreted phosphoprotein 24	4 (4)	191.83	0.000239	1360000	1420000	1560000	1790000	7500000	5.51471	1.31618	4.18994
D3ZH41	Ckap4	Cytoskeleton-associated protein 4 (Predicted)	4 (3)	185.76	4.48e-05	852000	1000000	883000	849000	1800000	2.11268	0.996479	2.12014
D4A678	Spta1	Protein Spta1	4 (3)	183.83	0.00306	19800	64200	56700	5753.89	122000	6.16162	0.290601	21.203
P08721	Spp1	Osteopontin	5 (4)	183.57	2.02e-05	106000	228000	316000	182000	2760000	26.0377	1.71698	15.1648
F7FAY5	LOC360919	Protein LOC360919	3 (3)	177.21	0.07	81700	39800	46600	17400	138000	1.68911	0.212974	7.93103
P04961	Pcna	Proliferating cell nuclear antigen	5 (3)	172.39	2.97e-06	336000	335000	259000	435000	1220000	3.63095	1.29464	2.8046
F1LST4	Mapt	Microtubule-associated protein	4 (2)	168.3	0.01	732000	1740000	1940000	1830000	4960000	6.77596	2.5	2.71038
P06762	Hmox1	Heme oxygenase 1	3 (3)	168.01	0.00037	18000	44300	39900	273000	845000	46.9444	15.1667	3.09524
Q6P9X2	Sec11a	RCG24868, isoform CRA_e	4 (4)	156.58	3.3e-07	475000	543000	544000	450000	900000	1.89474	0.947368	2
Q6MG34	RT1-CE10	Protein RT1-CE10	3 (1)	155.27	0.03	22600	2938.45	5261.47	1644.56	17000	0.752212	0.0727681	10.3371
G3V6W3	Havcr1	Hepatitis A virus cellular receptor 1 homolog	4 (4)	145.8	5.37e-12	134000	163000	153000	177000	3430000	25.597	1.3209	19.3785
Q2LAP6	Tes	Testin	4 (4)	139.13	0.000249	141000	143000	110000	164000	328000	2.32624	1.16312	2
Q6AXN2	Efemp1	EGF-containing fibulin-like extracellular matrix protein 1	4 (2)	137.85	0.00688	18300	21900	21500	52500	169000	9.23497	2.86885	3.21905
Q63910	LOC287167	Alpha globin	3 (1)	131.83	0.06	597.34	37700	32300	146.37	2217.97	3.71308	0.245036	15.1532
Q1PBJ1	Mfge8	Lactadherin	4 (4)	126.05	0.000593	305000	270000	266000	390000	926000	3.03607	1.27869	2.37436
Q5M890	Apon	Apolipoprotein N	2 (2)	117.03	4.27e-06	4974.46	13500	15800	4275.99	962000	193.388	0.859589	224.977
F7EWC1	Vasp	Protein Vasp	3 (3)	111.53	1.36e-06	145000	142000	145000	278000	758000	5.22759	1.91724	2.72662
F1LM30	Uncharacterized protein (Fragment)	Uncharacterized protein (Fragment)	2 (1)	104.67	0.000566	132000	223000	244000	1909.36	324000	2.45455	0.0144648	169.69
Q9JJ09	Slc34a2	Sodium-dependent phosphate transport protein 2B	3 (1)	104.62	0.000225	1398.17	698.59	537.69	0	175000	125.164	0	Infinity
Q99PV2	Stxbp3	Protein Stxbp3	3 (3)	104.53	0.000325	562000	545000	540000	513000	1440000	2.56228	0.912811	2.80702
D3ZRX9	Cnn2	Calponin	2 (2)	103.06	7.83e-05	787000	815000	745000	870000	1790000	2.27446	1.10546	2.05747
Q99JC6	Tapbp	Protein Tapbp	2 (2)	96.56	3.22e-05	593000	543000	476000	519000	1190000	2.00675	0.875211	2.29287
D3ZEP6	Uncharacterized protein	Uncharacterized protein	2 (2)	94.75	3.97e-09	3260000	3490000	3080000	3390000	10200000	3.12883	1.03988	3.00885
F1LSA1	Cd44	CD44 antigen	2 (2)	90.91	0.000466	4060.83	9412.69	13100	4210.31	444000	109.337	1.03681	105.455
Q9JI92	Sdcbp	Syntenin-1	2 (2)	90.06	1.2e-06	200000	280000	235000	756000	1770000	8.85	3.78	2.34127
M0R8T0	RGD1564801	Protein RGD1564801	2 (2)	89.19	3.17e-07	93000	137000	157000	91100	463000	4.97849	0.97957	5.08233
Q9Z1X1	Esyt1	Extended synaptotagmin-1	3 (3)	88.4	1.04e-06	159000	173000	131000	166000	411000	2.58491	1.04403	2.4759
Q4KM35	Psmb10	Proteasome subunit beta type-10	2 (2)	83.49	1.47e-06	363000	384000	388000	361000	820000	2.25895	0.99449	2.27147
D4ABK7	Hnrnph3	Heterogeneous nuclear ribonucleoprotein H3 (2H9) (Predicted), isoform CRA_c	2 (1)	82.73	0.000788	62200	58600	44900	67200	148000	2.37942	1.08039	2.20238
B5DF57	Epb42	Erythrocyte protein band 4.2	2 (1)	78.85	0.00112	115000	359000	394000	37000	645000	5.6087	0.321739	17.4324
Q00238	Icam1	Intercellular adhesion molecule 1	2 (2)	72.08	1.89e-06	317000	445000	408000	365000	809000	2.55205	1.15142	2.21644
O35413	Sorbs2	Sorbin and SH3 domain-containing protein 2	3 (3)	71.93	0.00145	121000	144000	81600	213000	430000	3.55372	1.76033	2.01878
M0RA19	Eng	Protein Eng	2 (2)	71.77	0.000565	254000	154000	169000	179000	393000	1.54724	0.704724	2.19553
F1M9B2	Igfbp7	Insulin-like growth factor binding protein 7, isoform CRA_b	3 (3)	68.9	0.13	144000	197000	142000	151000	303000	2.10417	1.04861	2.00662
P36201	Crip2	Cysteine-rich protein 2	2 (2)	67.15	0.000152	1780000	1390000	1790000	4230000	9170000	5.15169	2.3764	2.16785
G3V8Y8	Hip1	Huntingtin interacting protein 1, isoform CRA_a	2 (1)	65.81	0.04	28700	31800	16800	33100	75400	2.62718	1.15331	2.27795
O08623	Sqstm1	Sequestosome-1	2 (2)	64.88	5.53e-06	255000	294000	438000	376000	2060000	8.07843	1.47451	5.47872
Q6AYK3	Isyna1	Inositol-3-phosphate synthase 1	2 (1)	62.97	0.000125	246000	347000	283000	204000	567000	2.30488	0.829268	2.77941
B1WC67	Slc25a24	Protein Slc25a24	2 (2)	60.04	0.0016	366000	152000	135000	147000	433000	1.18306	0.401639	2.94558
Q64654	Cyp51a1	Lanosterol 14-alpha demethylase	2 (1)	59.51	0.06	5229.94	1256.01	1340.55	1828.05	10700	2.04591	0.349536	5.85323
E9PU44	Smarce1	SWI/SNF-related matrix-associated actin-dependent regulator of chromatin subfamily E member 1	2 (1)	59.38	0.00832	63100	16700	5383.34	49500	115000	1.8225	0.784469	2.32323
Q66HF9	Lrrfip1	Leucine-rich repeat flightless-interacting protein 1	2 (2)	57.87	0.00123	116000	149000	220000	147000	349000	3.00862	1.26724	2.37415
F7F469	Igtp	Protein Igtp	2 (1)	56.24	0.00204	10300	19900	14000	10700	34400	3.33981	1.03883	3.21495
O35821	Mybbp1a	Myb-binding protein 1A	2 (2)	51.94	0.00948	50600	92200	80900	75600	249000	4.92095	1.49407	3.29365
B2GV72	Cbr3	Carbonyl reductase 3	2 (1)	51.03	0.04	1949.85	4361.74	5312.91	1393.22	22500	11.5393	0.714527	16.1496
D4A8A0	Cad	DNA fragmentation factor subunit beta	2 (1)	47.21	0.04	139000	193000	152000	89800	392000	2.82014	0.646043	4.36526
F1M7X3	Cdh13	Protein Cdh13 (Fragment)	2 (2)	43.83	0.11	24600	35100	60800	17800	96800	3.93496	0.723577	5.4382
Number of peptides in brackets represents unique identified peptides
4h/24h-IRI: ischaemia injured kidneys; 4h/24h-C: endogenous controls; HC: healthy controls
4h-IRI n=5; 4h-C n=5; 24h-IRI n=5; 24h-C n=5; HC n=4

## Sheet: Table S3
Table S3 Metabolites Identified in kidney Tissue
ID	Compound Name	t1DR (min)A	t2DR (sec)A	Score (%)B	GCxGC-MS	NMRC
1	Lactic acid-2TMS	6.541	2.4	92	X	X
2	Alanine-2TMS	7.241	2.45	95	X	X
3	3-Hydroxybutyric acid-2TMS	8.042	2.45	92	X	X
4	Oxalic acid-2TMS	8.048	2.7	93	X
5	Monomethyl phosphoric acid-2TMS	8.347	2.8	80	X
6	Valine-2TMS	8.842	2.45	93	X	X
7	Ethanolamine-3TMS	9.041	2.4	89	X
8	Urea-2TMS	9.448	2.8	94	X
9	Glycerol-3TMS	9.54	2.35	86	X
10	Phosphoric acid-3TMS	9.644	2.6	91	X
11	Isoleucine-2TMS	9.942	2.45	86	X	X
12	Glycine-3TMS	10.142	2.45	89	X	X
13	Succinic acid-2TMS	10.345	2.65	91	X	X
14	Serine-3TMS	10.842	2.5	91	X
15	Picolinic acid-TMS	10.958	3.45	85	X
16	Threonine-3TMS	11.141	2.45	91	X
17	Aspartic acid-2TMS	11.847	2.8	91	X	X
18	meso-Erythritol-4TMS	12.54	2.4	82	X
19	Aspartic acid-3TMS	12.844	2.65	89	X	X
20	4-Aminobutyric acid-3TMS	12.943	2.7	87	X
21	Erythronic acid-4TMS	13.043	2.6	83	X
22	Methionine-2TMS	13.047	2.8	81	X
23	5-Oxoproline-2TMS	13.151	3.05	93	X
24	Creatinine-3TMS	13.446	2.75	92	X	X
25	Glutamic acid-3TMS	14.044	2.65	93	X	X
26	D-Lyxose-methyloxime-4TMS	14.342	2.5	87	X
27	Phenylalanine-2TMS	14.348	2.85	87	X
28	3-Phosphoglycerol-4TMS	15.544	2.65	92	X
29	2-Aminoethyl phosphate-4TMS	15.846	2.75	88	X
30	Citric acid-4TMS	16.144	2.65	89	X	X
31	Myristic acid-d3-TMS	16.746	2.75	86	X
32	D-Glucose-methyloxime-5TMS (1Z)	16.842	2.5	97	X	X
33	Lysine-4TMS	17.243	2.6	89	X	X
34	Palmitelaidic acid-TMS	18.448	2.85	89	X
35	Palmitic acid-TMS	18.647	2.8	96	X
36	Myo-Inositol-6TMS	18.742	2.5	90	X	X
37	Methyl stearate	19.549	2.95	84	X
38	Margaric acid-TMS	19.65	3	87	X
39	Linoleic acid-TMS	20.148	2.8	92	X
40	Oleic acid-TMS	20.248	2.85	87	X
41	Stearic acid-TMS	20.447	2.8	96	X
42	Arachidonic acid-TMS	21.649	2.95	88	X
43	cis-5,8,11-Eicosatrienoic acid-TMS	21.749	2.95	85	X
44	Uridine-3TMS	22.252	3.1	86	X
45	2-Monopalmitoylglycerol-2TMS	22.846	2.75	87	X
46	Inosine-4TMS	23.051	3.05	85	X
47	Monopalmitin-2TMS	23.146	2.75	87	X
48	Adenosine-4TMS	23.55	3	89	X
49	2-Monostearin-2TMS	24.247	2.8	88	X
50	Monostearin-2TMS	24.547	2.8	92	X
51	Squalene	25.058	3.15	93	X
52	Cholesta-3,5-diene	26.057	3.35	90	X
53	Adenosine-5'-monophosphate-5TMS	26.148	3.2	86	X	X
54	Cholesterol-TMS	27.66	3.55	94	X
55	Campesterol-TMS	28.463	3.7	88	X
56	Sitosterol-TMS	29.265	3.85	85	X
57	Cellobiose-methyloxime-8TMS (isomer 1)	29.749	2.9	87	X
58	Cellobiose-methyloxime-8TMS (isomer 2)	30.15	2.95	82	X
59	Glutamine					X
60	UDP-glucose					X
61	NAD+					X
62	Hippurate					X
63	Leucine					X
64	Betaine					X
65	Acetate					X
66	Creatine					X
67	TMAO					X
68	Methanol					X
69	Formate					X
70	3-Hydroxyisovalerate					X
71	Taurine					X
A Retention times for GCxGC-MS; B Similarity Search in GCxGC-MS; c Metabolite identified by NMR without derivatisation
Note: 627 blobs were detected by GCxGC-MS

## Sheet: Table S4
Table S4. Proteins and metabolites used for integrated proteome and metabolome analysis
Protein/metabolites	Pathway	Uniprot ID/ Kegg compound ID	Common Name	Function	Ratio 4h-IRI/4h-C	Ratio 4h-C/HC	Ratio 4h-IRI/HC	Ratio 24h-IRI/24h-C	Ratio 24h-C/HC	Ratio 24h-IRI/HC
Glucose	Glycolysis	C00031	Glucose	An energy source through glycolysis and TCA cycle	0.92578	0.26***	0.24***	1.08898	0.701765	0.76*
Lactate	Glycolysis	C00186	Lactate	By-product of anaerobic glycolysis and anaerobic metabolism	1.08475	1.07982	1.17134	1.63*	1.69***	2.76***
Slc5a1	Glycolysis	P53790	Sodium/glucose cotransporter 1	Contribute to renal glucose reabsorption.	0.907064	1.83*	1.66*	1.60069	0.848647	1.35842
Hk1	Glycolysis	P05708	Hexokinase-1	The first step in glycolysis is the phosphorylation of glucose by hexokinase	0.937513	1.34457	1.26	1.59***	1.12928	1.80*
Pdha1/1	TCA cycle	D4A5G8	Pyruvate dehydrogenase E1 component subunit alpha	Catalyzes the overall conversion of pyruvate to acetyl-CoA and CO2	1.00561	1.11*	1.12*	0.69***	1.02759	0.71*
Citrate	TCA cycle	C00158	Citric acid	TCA cycle intermediate	0.839558	1.78***	1.50***	1.43*	1.26*	1.80**
Gpd2	Glycerol degradation via glycerol kinase pathway	P35571	Glycerol-3-phosphate dehydrogenase, mitochondrial	Catalyzes the irreversible oxidation of glycerol-3-phosphate to dihydroxyacetone phosphate and concomitantly transfers two electrons from FAD to the electron transport chain	2.14859	1.73988	3.74*	4	0.661772	2.64709
Prkar2a	cAMP signaling	P12369	Protein kinase, cAMP-dependent, regulatory, type 2, alpha, isoform CRA_a	Regulatory subunit of the cAMP-dependent protein kinases involved in cAMP signaling in cells	0.939124	1.31*	1.23*	1.09471	0.960898	1.05191
Ampd2	Adenylate metabolism	Q02356	AMP deaminase 2	An enzyme that catalyzes the deamination of AMP to IMP and plays an important role in the purine nucleotide cycle	0.963964	0.34*	0.32*	0.83	0.61*	0.51*
Ugt2b15	Conjugation and elimination of potentially toxic xenobiotics and endogenous compounds	P36511	UDP-glucuronosyltransferase 2B15	UDPGTs are of major importance in the conjugation and subsequent elimination of potentially toxic xenobiotics and endogenous compounds	1.15744	1.14461	1.32*	1.07602	1.02658	1.10462
Adh5	Detoxification (elimination of formaldehyde)	P12711	Alcohol dehydrogenase class-3	The oxidation of S-(hydroxymethyl) glutathione or alchohol. S-(hydroxymethyl)glutathione + NAD(P)+ = S-formylglutathione + NAD(P)H	0.952636	1.19*	1.14*	0.89*	1.06	0.9434
Bdh2	Siderophore biosynthesis	D4A1J4	3-hydroxybutyrate dehydrogenase type 2	(R)-3-hydroxybutanoate + NAD+ = acetoacetate + NADH	0.906975	0.884719	0.8	0.51***	0.925647	0.47*
Ndufa10	Oxidative phosphorylation	Q561S0	NADH dehydrogenase [ubiquinone] 1 alpha subcomplex subunit 10, mitochondrial	Complex I functions in the transfer of electrons from NADH to the respiratory chain	1.1087	1.22*	1.35*	1.08994	1.02765	1.12008
Ndufb2	Oxidative phosphorylation	B2RYU0	NADH dehydrogenase (Ubiquinone) 1 beta subcomplex, 2 (Predicted), isoform CRA_b	Complex I functions in the transfer of electrons from NADH to the respiratory chain	1.09853	1.53457	1.69*	1.30*	1.05126	1.37*
Ndufb6	Oxidative phosphorylation	D3ZZ21	NADH dehydrogenase (Ubiquinone) 1 beta subcomplex, 6 (Predicted)	Complex I functions in the transfer of electrons from NADH to the respiratory chain	1.17267	0.52*	0.61*	1.1383	0.689712	0.785099
Ndufv1	Oxidative phosphorylation	Q5XIH3	NADH dehydrogenase (Ubiquinone) flavoprotein 1 (NADH dehydrogenase (Ubiquinone) flavoprotein 1, isoform CRA_a)	Complex I functions in the transfer of electrons from NADH to the respiratory chain	1.05186	1.26**	1.32*	1.47***	0.994287	1.46*
Ndufa6	Oxidative phosphorylation	D4A3V2	NADH dehydrogenase [ubiquinone] 1 alpha subcomplex subunit 6	Complex I functions in the transfer of electrons from NADH to the respiratory chain	0.995174	1.16	1.16	1.19*	1.06276	1.26*
Ndufs1	Oxidative phosphorylation	Q66HF1	NADH-ubiquinone oxidoreductase 75 kDa subunit	Complex I functions in the transfer of electrons from NADH to the respiratory chain	1.13944	1.18811	1.35	1.45*	1.03932	1.50701
ND1	Oxidative phosphorylation	Q8HID1	NADH-ubiquinone oxidoreductase chain 1	Complex I functions in the transfer of electrons from NADH to the respiratory chain	1.1474	1.26414	1.45	1.39*	0.863992	1.20095
Sdha	Oxidative phosphorylation	Q920L2	Succinate dehydrogenase [ubiquinone] flavoprotein subunit, mitochondrial	Complex II of the mitochondrial electron transport chain and is responsible for transferring electrons from succinate to ubiquinone (coenzyme Q)	1.17552	1.11137	1.31*	1.24331	1.04541	1.3*
Akr1c1	Sterols metabolism	Q04828	Aldo-keto reductase family 1 member C1	Catalyze the conversion of aldehydes and ketones to their corresponding alcohols by utilizing NADH and/or NADPH as cofactors	0.956985	0.659589	0.63*	0.43***	1.02009	0.44*
Cholesterol	Sterols metabolism	C00187	Cholesterol	The precursor molecule for the synthesis of vitamin D and all steroid hormones	1.16219	1.78***	2.07***	0.962852	0.718334	0.691649
Acsl4	Fatty acid synthesis	O35547	Long-chain-fatty-acid--CoA ligase 4	Play a key role in lipid biosynthesis and fatty acid degradation	1.11	0.20*	0.22	0.407696	1.61	0.66
Acsl6	Fatty acid synthesis	P33124	Long-chain-fatty-acid--CoA ligase 6	Play a key role in lipid biosynthesis and fatty acid degradation	1.17257	0.19*	0.22*	0.385682	0.62	0.24*
Fabp4^	Fatty acid transport	Q5XFV4	Fabp4 protein	Fatty acid transport	5.1457	3.34*	17.16***	18.62***	1.11495	20.76*
Cd36	Fatty acid transport	Q07969	Platelet glycoprotein 4	CD36 function in long-chain fatty acid uptake and signaling	1.08404	1.40786	1.53*	1.35*	1.03161	1.39
1-Monopalmitin	Fatty acid metabolism	14900(Pubmed)	1-Monopalmitin		1.2323	1.24033	1.53***	0.970285	1.02342	0.993013
2-Monostearin	Fatty acid metabolism		2-Monostearin		1.43352	1.49***	2.14*	0.62*	2.26*	1.41*
Palmitate	Fatty acid metabolism	C00249	Palmitic acid		1.09034	1.45*	1.59*	0.74	1.33687	0.985431
Linoleate	Fatty acid metabolism	C01595	Linoleic acid		1.18949	1.56*	1.85***	0.68	1.96261	1.34
Stearate	Fatty acid metabolism	C01530	Stearic acid		1.16836	1.91***	2.23***	0.77*	1.38*	1.05947
Acadsb	Fatty acid beta-oxidation	P70584	Short/branched chain specific acyl-CoA dehydrogenase, mitochondrial	This protein is involved in the pathway mitochondrial fatty acid beta-oxidation	0.962201	1.29*	1.24*	0.77*	0.89348	0.69*
Echdc3	Fatty acid beta-oxidation	Q3MIE0	Enoyl-CoA hydratase domain-containing protein 3, mitochondrial		1.04315	2.26*	2.35*	1.12922	0.991015	1.11908
Cpt1a	Fatty acid beta-oxidation	P32198	Carnitine O-palmitoyltransferase 1	Play role in mitochondrial uptake of long-chain fatty acids and their subsequent beta-oxidation in the mitochondrion	1.07361	1.15	1.23*	0.89	1.13379	1.00907
Sirt2	Maintains energy homeostasis in response to nutrient deprivation as well as energy expenditure by inhibiting adipogenesis and promoting lipolysis	Q5RJQ4	NAD-dependent protein deacetylase sirtuin-2	SIRT2 mediates mitochondrial biogenesis by deacetylating PGC-1α, upregulates antioxidant enzyme expression by deacetylating FOXO3a, and thereby reduces ROS levels	1.23302	1.31453	1.62*	0.61*	1.33389	0.813673
2 Monopalmitin	Fatty acid metabolism	123409(Pubmed)/14201 (Chemspider)	2 Monopalmitoylglycerol		0.493667	3.21*	1.58***	0.62***	2.26***	1.41
Oxct1	Ketone body metabolism	B2GV06	Succinyl-CoA:3-ketoacid coenzyme A transferase 1, mitochondrial	Succinyl-CoA + a 3-oxo acid = succinate + a 3-oxoacyl-CoA	1.17*	1.13655	1.33*	1.07432	1.0108	1.08593
Bdh1	Ketone body metabolism	P29147	D-beta-hydroxybutyrate dehydrogenase	(R)-3-hydroxybutanoate + NAD+ = acetoacetate + NADH	0.900298	1.29374	1.16*	0.986435	0.900184	0.887973
Apoa1bp	Catalyzes the epimerization of the S- and R-forms of NAD(P)HX	B0BNM1	NAD(P)H-hydrate epimerase	Catalyzes the epimerization of the S- and R-forms of NAD(P)HX	0.979192	1.17	1.15	1.32997	1.24*	1.65*
Por	Oxidation and reduction reactions	P00388	NADPH--cytochrome P450 reductase	NADPH + n oxidized hemoprotein = NADP+ + n reduced hemoprotein	1.08228	1.19221	1.29	0.51***	1.44304	0.74
AMP	Energy senser	C00020	Adenosine monophosphate	A low fuel warning system of the cell	0.50*	0.79	0.39*	0.12***	3.83*	0.44
Adenosine	Energy metabolism	C00212	Adenosine	Produced from it precurse ATP or AMP, regulate renal hemodynamics	0.45***	2.13*	0.952884	0.324044	1.52*	0.494133
Glutamic acid	Amino acid metablolism	C00025	Glutamic acid	Non essential amino acid	0.66*	1.65***	1.08624	0.63***	1.54***	0.968852
Glycine	Amino acid metablolism	C00037	Glycine	Non essential amino acid	0.55***	1.45***	0.800116	0.58***	1.55***	0.899913
Creatinine	Kidney function	C00791	Creatinine	Kidney injury marker	0.61*	1.72*	1.05331	0.774058	2.05*	1.59054
Urea	Urea cycle	C00086	Urea	Urea is synthesized from the oxidation of amino acids or from ammonia	0.60*	1.23676	0.743977	0.39***	2.17***	0.848634
Mann-Whitney U test *:p<0.05, **:p<0.01, ***:p<0.001
4h-IRI: ischaemia injured kidneys (n=5); 4h-C: endogenous controls (n=5); HC: healthy controls (n=4)
^ Fabp4 expression was assessed by western blot
MV: missing value
